# Supplementary material for: Synthesis and Characterization of Antibacterial Chitosan Films with Ciprofloxacin in Acidic Conditions
Source: Int J Mol Sci. 2023 Oct 13;24(20):15163. doi: 10.3390/ijms242015163 (PMC10606985; doi:10.3390/ijms242015163)
Supplement: Supplementary file 1 [file ijms-24-15163-s001.zip]

Archive with 1 entries (1 files):
- ijms-2610008-supplementary.pdf
